# Supplementary material for: Are Spanish Surveys Ready to Detect the Social Factors of Obesity?
Source: Int J Environ Res Public Health. 2022 Sep 6;19(18):11156. doi: 10.3390/ijerph191811156 (PMC9517615; doi:10.3390/ijerph191811156)
Supplement: Supplementary file 1 [file ijerph-19-11156-s001.zip]

Archive with 1 entries (1 files):
- ijerph-1859667-supplementary.pdf
